# Supplementary material for: Intragenic DNA methylation of PITX1 and the adjacent long non-coding RNA C5orf66-AS1 are prognostic biomarkers in patients with head and neck squamous cell carcinomas
Source: PLoS One. 2018 Feb 9;13(2):e0192742. doi: 10.1371/journal.pone.0192742 (PMC5806891; doi:10.1371/journal.pone.0192742)
Supplement: S1 Table — (XLSX) [file pone.0192742.s001.xlsx]

## Sheet: Tabelle1
Variable		No of Patients	[%]	Median PITX1 mRNA, IQR	Spearman’s ρ / p-value	No of Patients	[%]	Median lincRNA C5orf66-AS1 RNA IQR	Spearman’s ρ / p-value	No of Patients	[%]	Methylation lincRNA C5orf66-AS1 [%]; IQR	Spearman’s ρ / p-value	Median PITX1 Methylation Exon 3 [%]; IQR	Spearman’s ρ / p-value
	Patient number	520	100	2628; 3492		426	100			528	100	27.4; 19.2		58.0; 15.2
Sex
	Female	136	26.2	2601; 3005	p= 0.88	115		0.57; 1.81	p= 0.37	142	26.9	29.8; 17.1	p= 0.059	56.9; 12.1	p= 0.44
	Male	384	73.8	2659; 3568		311		0.64; 2.46		386	73.1	26.5; 20.5		58.5; 16.2
Age
	Mean	60.9			ρ= -0.25**	60.9			ρ= -0.067**	60.9			ρ= 0.17**		ρ= 0.040**
	Median	61			p= 0.57**	61			p= 0.17**	61			p< 0.001**		p= 0.36**
	n < Median	258	48.9	2717; 4251	p= 0.43*	204		0.62; 2.91	p= 0.24*	261	49.4	23.9; 20.5	p< 0.001*	58.5; 17.0	p= 0.45*
	n ≥ Median	262	50.4	2568; 3097		222		0.61; 1.70		267	50.6	29.8; 17.2		57.9; 14.4
Smoking status
	Non-smoker	117	22.5	2800; 4165	p= 0.29*	90	21.1	0.44; 2.28	p= 0.52*	122	23.1	25.0; 18.8	p= 0.48*	56.9; 23.8	p= 0.009*
	Current of former smokers	391	75.2	2512; 3325		326	76.5	0.65; 2.20		393	74.4	27.6; 19.6		58.4; 14.8
	Unknown	12	2.3			10	2.3	N/A		13	2.5	N/A		N/A
Smoking history
Pack years (smokers only)	< 40	167	32.1	2338; 3776	ρ= -0.028**	130	30.5	0.61; 2.89	ρ= -0.043**	168	31.8	26.0; 19.7	ρ= 0.047**	56.9; 14.8	ρ= 0.18**
	> 40	129	24.8	2680; 2981	p= 0.63**	113	26.5	0.85; 2.08	p= 0.51**	130	24.6	24.8; 19.8	p= 0.42**	59.9; 14.2	p= 0.002**
	Unknown	224	43.1	N/A		183	43	N/A		230	43.6	N/A		N/A
Alcohol consumption
	Yes	347	66.7	2374; 3684	p= 0.27	290	68.1	0.63; 2.56	p= 0.35	352	66.7	25.1; 19.4	p= 0.18	57.6; 15.2	p= 0.14
	No	162	31.2	2799; 3091		129	30.3	0.60; 1.45		165	31.3	29.6; 17.9		59.1; 15.8
	Unknown	11	2.1	N/A		7	1.6	N/A		11	2.1	N/A		N/A
Localization
	Oral cavity	171	32.9	2335; 2736	p< 0.001	171	40.1	0.35; 1.37	p< 0.001	171	32.4	29.8; 17.2	p< 0.001	59.1; 13.8	p< 0.001
	Oropharynx	33	6.3	4997; 4035		33	7.7	3.25; 3.87		33	6.3	13.9; 16.4		32.4; 34.1
	Hypopharynx	2	0.4	2335; N/A		2	0.5	1.60; N/A		2	0.4	27.1; N/A		62.1; N/A
	Larynx	72	13.8	1914; 2317		72	16.9	0.72; 1.49		72	13.6	29.8; 18.2		59.6; 13.4
	Lip	1	0.2	N/A		1	0.2	N/A		1	0.2	N/A		N/A
	Unknown	241	46.3	N/A		147	34.5	N/A		249	47.2	N/A		N/A
pT category
	T0	1	0.2	N/A	ρ= -0.059	1	0.2	N/A	ρ= -0.082	1	0.2	N/A	ρ= 0.17	N/A	ρ= 0.14
	T1	48	9.2	3368; 5049	p= 0.21	43	10.1	1.87; 3.54	p= 0.12	49	9.3	18.9; 13.2	p< 0.001	54.8; 18.2	p= 0.003
	T2	136	26.2	2454; 3316		111	26.1	0.44; 1.84		140	26.5	24.9; 19.8		57.9; 15.4
	T3	99	19	2187; 2189		83	19.5	0.45; 1.33		101	19.1	30.5; 17.5		60.7; 11.8
	T4	174	33.5	2363; 3251		133	31.2	0.52; 1.66		175	33.1	30.5; 16.5		59.1; 13.4
	Tx	39	7.5	3700; 4315		37	8.7	1.90; 5.22		39	7.4	17.8; 23.0		51.3; 39.8
	Unknown	23	4.4	N/A		18	4.2	2.13; 3.42		23	4.4	N/A		N/A
pN category
	pN0	176	33.8	2956; 3319	ρ= -0.11	146	34.3	0.73; 1.84	ρ= -0.11	180	34.1	26.8; 17.2	ρ= 0.032	58.5; 13.8	ρ= 0.02
	pN1	67	12.9	2450; 3305	p= 0.019	57	13.4	0.76; 3.22	p= 0.038	68	12.9	26.4; 23.0	p= 0.51	56.7; 15.9	p= 0.68
	pN2	169	32.5	2273; 2503		127	29.8	0.45; 1.53		172	32.6	27.5; 17.7		59.0; 16.5
	pN3	8	1.5	1973; 4295		6	1.4	0.07; 0.95		8	1.5	35.9; 23.6		62.2; 19.1
	pNx	75	14.4	2575; 4221		71	16.7	0.56; 3.69		75	14.2	29.7; 22.4		58.2; 24.3
	Unknown	25	4.8	N/A		19	4.5	2.05; 3.00		25	4.7	N/A		N/A
HPV-status
	HPV-negative	243	46.7	2222; 2396	p< 0.001	243	57	0.36; 1.42	p< 0.001	243	46	30.1; 16.3	p< 0.001	59.1; 13.0	p< 0.001
	HPV-positive	36	6.9	5030; 3131		36	8.5	3.34; 2.48		36	6.8	13.7; 6.1		32.9; 33.4
	Unknown	241	46.3	N/A		147	34.5	N/A		249	47.2	N/A		N/A
p16 (HPV-surrogate)
	p16-negative	73	14	2240; 2500	p< 0.001	65	15.3	0.52; 1.44	p< 0.001	74	14	25.1; 17.0	p< 0.001	58.4; 14.9	p< 0.001
	p16-positive	38	7.3	5742; 6115		24	5.6	2.87; 4.07		41	7.8	13.4; 14.3		31.2; 35.3
	Unknown	409	78.7	N/A		337	79.1	N/A		413	78.2	N/A		N/A
Grade
	G1	62	11.9	3444; 3084	ρ= -0.049	52	12.2	0.47; 1.70	ρ= 0.11	63	11.9	31.1; 14.6	ρ= -0.16	58.5; 11.5	ρ= -0.093
	G2	304	58.4	2407; 3328	p= 0.28	250	58.7	0.59; 2.02	p= 0.034	311	58.9	28.2; 18.8	p< 0.001	58.7; 14.2	p= 0.036
	G3	125	24	2517; 3711		104	24.4	0.86; 2.82		125	23.7	23.0; 20.8		57.2; 20.4
	G4	7	1.3	4763; 1935		7	1.6	5.30; 4.32		7	1.3	10.3; 8.6		29.6; 28.2
	Gx	18	3.5	2335; 9458		12	2.8	0.24; 4.19		18		27.3; 27.4		48.3; 43.5
	Unknown	4	0.8	N/A		1	0.2	N/A		4	0.8	N/A		N/A
Surgical margin
	R0	400	76.9	2618; 3101	p= 0.004	329	77.2	0.52; 1.66	p= 0.001	407	77.1	27.6; 17.5	p= 0.012	58.3; 13.9	p= 0.001
	≥ R1	59	11.3	1716; 3683		42	9.9	0.65; 3.49		60	11.4	29.7; 24.4		60.3; 20.0
	Unknown	61	11.7	N/A		55	12.9	N/A		61	11.6	N/A		N/A
Lympho-vascular invasion
	L0	225	43.3	2680; 3163	p= 0.41	186	43.7	0.54; 1.87	p= 0.64	232	43.9	28.6; 18.8	p= 0.89	59.0; 13.5	p= 0.81
	L1	123	23.7	2273; 2728		90	21.1	0.49; 1.45		124	23.5	29.2; 20.3		59.1; 16.0
	Unknown	172	33.1	N/A		150	35.2	N/A		172	32.6	N/A		N/A
Mann-Whitney U test: sex, age (*), smoking status (*), alcohol comsumption, tumor site, p16 (HPV surrogate), surgical margin, lympho-vascular invasion;
Spearman's rank correlation (Spearman's ρ): age (**), smoking history (**), pT category, pN category, grade;
pT, pN. Tx, Nx, Gx and Unknown are excluded from Spearman’s rank correlations.
